# Supplementary material for: Nanoarchitectonics of Spherical Nucleic Acids with Biodegradable Polymer Cores: Synthesis and Evaluation
Source: Materials (Basel). 2022 Dec 13;15(24):8917. doi: 10.3390/ma15248917 (PMC9786340; doi:10.3390/ma15248917)
Supplement: Supplementary file 1 [file materials-15-08917-s001.zip]

Archive with 1 entries (1 files):
- materials-2093319-supplementary.pdf
